# Supplementary material for: Environmental factors affecting honey bees (Apis cerana) and cabbage white butterflies (Pieris rapae) at urban farmlands
Source: PeerJ. 2023 Jul 26;11:e15725. doi: 10.7717/peerj.15725 (PMC10386823; doi:10.7717/peerj.15725)
Supplement: Supplemental Information 5 — The data include abundance and environmental data (local and landscape data) of cabbage white butterfly. [file peerj-11-15725-s005.csv]

numer	point	season	abundance	cropdiv50	Brassicaceae	Weed50	crop500	Weed500	pd1000
1	p1	W1	4	1.241593268	9.83	0.42	14.69	4.64	8.5954
2	p2	W1	1	1.397690248	0	2.06	27.91	15.5	3.1835
3	p3	W1	3	0.573038251	23.31	0	43.08	2.68	6.6853
4	p4	W1	3	1.388723586	8.76	1.7	28.61	15.18	3.5018
5	p5	W1	5	0.697774655	1.17	0	10.62	0.71	3.5018
6	p6	W1	16	1.878562237	14.5	24.04	5.19	10.86	3.1835
7	p7	W1	30	1.656382841	38.75	7.02	7.05	1.51	3.1835
8	p8	W1	21	1.685638081	22.67	0	4.59	7.43	2.8651
9	p9	W1	6	1.630101031	36.28	0	7.96	0.2	1.5917
10	p10	W1	6	1.017902078	55.97	0	17.39	0.69	3.1835
11	p11	W1	6	0.512609869	79.93	0	11.05	0.88	5.4119
12	p12	W1	28	1.751606324	33.78	0	3.48	0.03	0.6367
13	p13	W1	3	1.061989616	46.85	0	12.42	6.61	7.0036
14	p14	W1	2	1.232606624	13.41	0	23.99	3.51	5.7302
15	p15	W1	12	2.086274431	21.75	0	6.48	2.26	0.6367
16	p16	W1	20	2.041158918	12.3	1.79	8.01	0.01	2.2284
17	p17	W1	22	2.1675356	11.78	3.01	2.56	7.63	1.2734
18	p18	W1	13	1.679905391	23.15	5.98	9.14	2.28	7.9587
19	p19	W1	12	2.253513723	25.76	5.62	11.66	1.91	4.7752
20	p21	W1	12	1.617293919	12.06	4.01	5.7	1.97	5.0935
21	p22	W1	3	0.791712159	65.33	5.73	9.9	14.9	0.955
22	p22	W1	8	1.787915816	21.96	9.06	18.46	5.92	2.8651
23	p25	W1	2	0.465558811	62.75	0	20.62	0.74	1.9101
24	p26	W1	26	1.976235918	25.75	2.19	3.8	3.88	1.5917
25	p27	W1	2	2.047175299	21.82	6.37	22.98	11.14	2.2284
26	p28	W1	18	1.838969246	22.31	3.03	8.1	2.3	3.8202
27	p29	W1	26	1.96527504	26.78	3.96	8	0.72	0.6367
28	p30	W1	35	1.805457897	28.09	3.52	6.57	1.15	5.0935
29	p31	W1	39	1.88911625	29.51	1.95	2.88	2.46	4.7752
30	p32	W1	23	2.278952536	22.38	8.61	7.98	8.21	4.1385
31	p33	W1	32	2.148622749	26.48	2.04	2.3	1.86	0.6367
32	p35	W1	9	1.048782866	7.45	3.04	3.41	8.38	2.2284
33	p39	W2	8	1.467044422	0.795	0	25.86	6.65	7.6403
34	p41	W2	3	1.089427972	2.904	1.365	33.16	13.05	4.7752
35	p36	W2	30	1.411567817	10.192	1.492	5.43	0.34	2.2284
36	p37	W2	24	1.774398769	12.26	4.67	4.69	0.48	2.2284
37	p38	W2	33	2.234224605	18.116	4.208	3.27	10.27	0.955
38	p40	W2	11	2.029244617	22.33	4.51	10.04	4.52	3.5018
39	p42	W2	17	1.906202374	21.258	13.382	12.46	7.64	5.4119
40	p43	W2	20	2.226712462	12.599	14.739	9.68	9.1	5.4119
41	p44	W2	18	2.093084826	16.547	7.423	5.16	2.18	5.4119
42	p46	W2	4	0.710148261	17.261	9.471	42.59	1.49	7.0036
43	p50	W2	5	1.363141392	10.976	0.943	35.35	3.69	7.0036
44	p45	W2	2	1.792325095	39.438	0	13.7	2.86	5.4119
45	p47	W2	23	2.171293554	23.68	0.665	9.73	2.14	4.1385
46	p48	W2	23	2.25446382	20.156	1.246	10.45	1.77	4.7752
47	p49	W2	14	2.024441285	14.864	0.912	9.26	6.16	4.7752
48	p51	W2	7	2.241487788	16.427	4.317	10.9	5.95	4.4569
49	p52	W2	5	2.498373345	5.653	15.099	11.58	6.13	6.3669
50	p53	W2	1	2.456504216	15.202	17.071	10.25	8.41	5.7302
51	p54	W2	23	1.660494366	34.316	2.36	14.16	1.63	1.2734
52	p55	W2	15	2.181928637	19.107	2.314	25.78	2.56	1.5917
53	p56	W2	6	2.375335358	9.397	0.907	18.87	2.45	1.9101
54	p57	W2	6	1.2850755	5.747	2.783	29.67	0.9	3.5018
55	p58	W2	9	1.744054952	10.404	2.39	26.02	1.63	3.8202
56	p59	W2	8	1.961325756	11.876	0	11.07	6.17	2.8651
57	p60	W2	9	1.7756783	32.739	6.399	11.15	5.79	2.8651
58	p61	W2	12	1.548079179	12.351	4.343	16.95	5.98	3.5018
59	p62	W2	3	1.499480032	11.271	5.433	11.71	4.39	3.8202
60	p63	W2	10	1.327277468	11.598	1.557	15.4	1.45	3.5018
61	p64	W2	1	1.167338165	6.635	1.638	21.18	8.95	2.8651
62	p65	W2	11	2.219328775	15.406	4.326	20.82	6.27	2.8651
63	p66	W2	5	1.663874409	14.458	1.054	17.83	6.89	2.2284
64	p67	W2	16	1.826295115	38.75	0.737	4.42	0.5	3.1835
65	p68	W2	18	2.071270606	23.723	1.895	7.03	0.05	1.2734
66	p69	W2	3	1.830971534	15.255	21.125	2.32	3.31	2.5468
67	p70	W2	7	0.779575828	59.783	5.652	17.36	3.57	6.0486
68	p1	W2	2	1.101866291	1.426	0	14.69	4.64	8.5954
69	p3	W2	1	0.619510772	7.211	4.611	43.08	2.68	6.6853
70	p5	W2	6	0.506463369	2.341	1.279	10.62	0.71	3.5018
71	p6	W2	8	1.663956717	16.316	11.019	5.19	10.86	3.1835
72	p7	W2	38	1.784697041	40.595	2.935	7.05	1.51	3.1835
73	p8	W2	28	1.784723463	44.519	0.742	4.59	7.43	2.8651
74	p9	W2	9	1.400542074	38.826	2.49	7.96	0.2	1.5917
75	p12	W2	26	1.659548346	43.152	0	3.48	0.03	0.6367
76	p13	W2	11	0.988256672	61.444	0	12.42	6.61	7.0036
77	p14	W2	5	1.159412226	8.408	0	23.99	3.51	5.7302
78	p15	W2	22	1.923469363	21.663	2.428	6.48	2.26	0.6367
79	p16	W2	30	2.155597779	17.567	3.854	6.25	0.01	2.2284
80	p19	W2	18	2.249223129	20.805	1.739	11.66	4.65	4.7752
81	p20	W2	5	1.408323716	22.443	21.936	8.96	5.97	3.1835
82	p21	W2	10	1.554666953	9.45	4.623	5.7	1.97	5.0935
83	p23	W2	4	2.152232004	14.026	5.71	16.23	8.15	2.8651
84	p25	W2	4	0.386011475	75.42	0	20.62	0.74	1.9101
85	p28	W2	21	1.953177985	29.829	1.505	8.1	2.3	3.8202
86	p29	W2	36	1.841562316	33.363	1.15	8	0.72	0.6367
87	p30	W2	19	2.077804775	24.68	2.882	6.57	1.15	5.0935
88	p31	W2	11	2.358824042	14.06	3.468	2.88	2.46	4.7752
89	p34	W2	11	1.798153183	10.849	13.846	23.02	6.73	11.7788
90	p35	W2	6	1.123404045	8.319	4.56	3.41	8.38	2.2284
