# Supplementary material for: Environmental factors affecting honey bees (Apis cerana) and cabbage white butterflies (Pieris rapae) at urban farmlands
Source: PeerJ. 2023 Jul 26;11:e15725. doi: 10.7717/peerj.15725 (PMC10386823; doi:10.7717/peerj.15725)
Supplement: Supplemental Information 6 — The data include abundance of Asian honey bees and fine, local, and landscape data. [file peerj-11-15725-s006.csv]

number	season	point	trap	abundance	crop5m	flower	cropdiv50	Weed50	crop500	weed500	pd1000
1	W1	p2	T1	2	1.089233395	NA	1.397690248	2.06	27.91	15.5	3.1835
2	W1	p2	T2	0	0.565054805	NA	1.397690248	2.06	27.91	15.5	3.1835
3	W1	p2	T3	2	0	NA	1.397690248	2.06	27.91	15.5	3.1835
4	W1	p4	T1	3	1.428213141	NA	1.388723586	1.7	28.61	15.18	3.5018
5	W1	p4	T2	0	1.039720771	NA	1.388723586	1.7	28.61	15.18	3.5018
6	W1	p4	T3	0	0.152005311	NA	1.388723586	1.7	28.61	15.18	3.5018
7	W1	p6	T1	1	1.793838195	NA	1.878562237	24.04	5.19	10.86	3.1835
8	W1	p6	T2	0	0	NA	1.878562237	24.04	5.19	10.86	3.1835
9	W1	p6	T3	0	1.68409502	NA	1.878562237	24.04	5.19	10.86	3.1835
10	W1	p7	T1	0	1.075975757	NA	1.656382841	7.02	7.05	1.51	3.1835
11	W1	p7	T2	2	1.260170826	NA	1.656382841	7.02	7.05	1.51	3.1835
12	W1	p7	T3	3	1.9602623	NA	1.656382841	7.02	7.05	1.51	3.1835
13	W1	p8	T1	1	2.185409306	NA	1.685638081	0	4.59	7.43	2.8651
14	W1	p8	T2	1	0.500402424	NA	1.685638081	0	4.59	7.43	2.8651
15	W1	p8	T3	0	1.647855071	NA	1.685638081	0	4.59	7.43	2.8651
16	W1	p9	T1	4	1.266022471	NA	1.630101031	0	7.96	0.2	1.5917
17	W1	p9	T2	1	0.666278442	NA	1.630101031	0	7.96	0.2	1.5917
18	W1	p9	T3	14	1.706812418	NA	1.630101031	0	7.96	0.2	1.5917
19	W1	p12	T1	0	1.991675309	NA	1.751606324	0	3.48	0.03	0.6367
20	W1	p12	T2	1	0.955699891	NA	1.751606324	0	3.48	0.03	0.6367
21	W1	p12	T3	0	0.920885976	NA	1.751606324	0	3.48	0.03	0.6367
22	W1	p13	T1	0	1.747429788	NA	1.061989616	0	12.42	6.61	7.0036
23	W1	p13	T2	0	0.485094091	NA	1.061989616	0	12.42	6.61	7.0036
24	W1	p13	T3	0	0	NA	1.061989616	0	12.42	6.61	7.0036
25	W1	p14	T1	1	0	NA	1.232606624	0	23.99	3.51	5.7302
26	W1	p14	T2	1	0	NA	1.232606624	0	23.99	3.51	5.7302
27	W1	p14	T3	0	0	NA	1.232606624	0	23.99	3.51	5.7302
28	W1	p15	T1	1	1.204502174	NA	2.086274431	0	6.48	2.26	0.6367
29	W1	p15	T2	1	1.26558044	NA	2.086274431	0	6.48	2.26	0.6367
30	W1	p15	T3	0	1.979535756	NA	2.086274431	0	6.48	2.26	0.6367
31	W1	p16	T1	0	1.653086197	NA	2.041158918	1.79	8.01	0.01	2.2284
32	W1	p16	T2	0	2.03881898	NA	2.041158918	1.79	8.01	0.01	2.2284
33	W1	p17	T1	0	1.147786761	NA	2.1675356	3.01	2.56	7.63	1.2734
34	W1	p17	T2	0	1.857408949	NA	2.1675356	3.01	2.56	7.63	1.2734
35	W1	p17	T3	1	1.637374568	NA	2.1675356	3.01	2.56	7.63	1.2734
36	W1	p18	T1	0	1.433445814	NA	1.679905391	5.98	9.14	2.28	7.9587
37	W1	p18	T2	0	1.95981493	NA	1.679905391	5.98	9.14	2.28	7.9587
38	W1	p18	T3	1	1.657349764	NA	1.679905391	5.98	9.14	2.28	7.9587
39	W1	p19	T1	9	2.117369121	NA	2.253513723	5.62	11.66	1.91	4.7752
40	W1	p19	T2	2	1.874369021	NA	2.253513723	5.62	11.66	1.91	4.7752
41	W1	p19	T3	0	1.194302046	NA	2.253513723	5.62	11.66	1.91	4.7752
42	W1	p20	T1	4	0.952079396	NA	1.494350738	31.97	8.96	3.72	3.1835
43	W1	p20	T2	3	1.279854226	NA	1.494350738	31.97	8.96	3.72	3.1835
44	W1	p20	T3	4	0	NA	1.494350738	31.97	8.96	3.72	3.1835
45	W1	p21	T1	1	1.584442264	NA	1.617293919	4.01	5.7	1.97	5.0935
46	W1	p21	T2	0	0.802807447	NA	1.617293919	4.01	5.7	1.97	5.0935
47	W1	p21	T3	1	1.4427738	NA	1.617293919	4.01	5.7	1.97	5.0935
48	W1	p23	T1	1	1.032704235	NA	1.787915816	9.06	18.46	5.92	2.8651
49	W1	p23	T2	0	1.170997126	NA	1.787915816	9.06	18.46	5.92	2.8651
50	W1	p23	T3	1	2.177484487	NA	1.787915816	9.06	18.46	5.92	2.8651
51	W1	p24	T1	0	0.974314753	NA	1.20963076	2.85	5.08	4.96	0.3183
52	W1	p24	T2	1	1.123050689	NA	1.20963076	2.85	5.08	4.96	0.3183
53	W1	p24	T3	0	0.533598965	NA	1.20963076	2.85	5.08	4.96	0.3183
54	W1	p26	T1	1	0.918669348	NA	1.976235918	2.19	3.8	3.88	1.5917
55	W1	p26	T2	0	2.0747918	NA	1.976235918	2.19	3.8	3.88	1.5917
56	W1	p26	T3	1	1.843073789	NA	1.976235918	2.19	3.8	3.88	1.5917
57	W1	p27	T1	0	0.733099302	NA	2.047175299	6.37	22.98	11.14	2.2284
58	W1	p27	T2	3	1.168468128	NA	2.047175299	6.37	22.98	11.14	2.2284
59	W1	p27	T3	0	1.485470854	NA	2.047175299	6.37	22.98	11.14	2.2284
60	W1	p29	T1	4	1.599313269	NA	1.96527504	3.96	8	0.72	0.6367
61	W1	p29	T2	0	1.429820683	NA	1.96527504	3.96	8	0.72	0.6367
62	W1	p29	T3	0	1.791421345	NA	1.96527504	3.96	8	0.72	0.6367
63	W1	p30	T1	1	1.93853781	NA	1.805457897	3.52	6.57	1.15	5.0935
64	W1	p30	T2	0	1.358370909	NA	1.805457897	3.52	6.57	1.15	5.0935
65	W1	p30	T3	2	1.57369141	NA	1.805457897	3.52	6.57	1.15	5.0935
66	W1	p32	T1	0	1.599595849	NA	2.278952536	8.61	7.98	8.21	4.1385
67	W1	p32	T2	1	1.489439388	NA	2.278952536	8.61	7.98	8.21	4.1385
68	W1	p32	T3	0	2.516314862	NA	2.278952536	8.61	7.98	8.21	4.1385
69	W1	p33	T1	1	1.463750259	NA	2.148622749	2.04	2.3	1.86	0.6367
70	W1	p33	T2	1	1.495042678	NA	2.148622749	2.04	2.3	1.86	0.6367
71	W1	p33	T3	0	1.983235154	NA	2.148622749	2.04	2.3	1.86	0.6367
72	W1	p35	T1	0	1.479132807	NA	1.048782866	3.04	3.41	8.38	2.2284
73	W1	p35	T2	0	0	NA	1.048782866	3.04	3.41	8.38	2.2284
74	W1	p35	T3	2	0.971341676	NA	1.048782866	3.04	3.41	8.38	2.2284
75	W2	p41	T1	1	0.252199521	8	1.089427972	1.365	33.16	13.05	4.7752
76	W2	p41	T2	0	1.240684292	0.8	1.089427972	1.365	33.16	13.05	4.7752
77	W2	p41	T3	2	0	63.75	1.089427972	1.365	33.16	13.05	4.7752
78	W2	p44	T1	0	0.693147181	5	2.093084826	7.423	5.16	2.18	5.4119
79	W2	p44	T2	2	0.858740913	0	2.093084826	7.423	5.16	2.18	5.4119
80	W2	p44	T3	2	0	8	2.093084826	7.423	5.16	2.18	5.4119
81	W2	p50	T1	3	0	61.75	1.363141392	0.943	35.35	3.69	7.0036
82	W2	p50	T2	2	0	0	1.363141392	0.943	35.35	3.69	7.0036
83	W2	p50	T3	2	0.689009238	13.5	1.363141392	0.943	35.35	3.69	7.0036
84	W2	p48	T1	1	0.540204142	15.5	2.25446382	1.246	10.45	1.77	4.7752
85	W2	p48	T2	1	0.519579839	10	2.25446382	1.246	10.45	1.77	4.7752
86	W2	p48	T3	2	0.465999257	28	2.25446382	1.246	10.45	1.77	4.7752
87	W2	p49	T1	2	1.748970751	0	2.024441285	0.912	9.26	6.16	4.7752
88	W2	p49	T2	3	1.333473039	20	2.024441285	0.912	9.26	6.16	4.7752
89	W2	p49	T3	1	0	26.13	2.024441285	0.912	9.26	6.16	4.7752
90	W2	p51	T1	1	0	20	2.241487788	4.317	10.9	5.95	4.4569
91	W2	p51	T3	0	0	7.5	2.241487788	4.317	10.9	5.95	4.4569
92	W2	p51	T4	2	0	0	2.241487788	4.317	10.9	5.95	4.4569
93	W2	p53	T1	0	0.950270539	18	2.456504216	17.071	10.25	8.41	5.7302
94	W2	p53	T2	1	1.168518406	9.75	2.456504216	17.071	10.25	8.41	5.7302
95	W2	p53	T3	0	0	0	2.456504216	17.071	10.25	8.41	5.7302
96	W2	p55	T1	2	0.562335145	4	2.181928637	2.314	25.78	2.56	1.5917
97	W2	p55	T2	1	1.178505282	4.5	2.181928637	2.314	25.78	2.56	1.5917
98	W2	p55	T3	2	0	5.25	2.181928637	2.314	25.78	2.56	1.5917
99	W2	p57	T1	4	0	22.5	1.2850755	2.783	29.67	0.9	3.5018
100	W2	p57	T2	11	0.482577565	52	1.2850755	2.783	29.67	0.9	3.5018
101	W2	p57	T3	6	0	7.13	1.2850755	2.783	29.67	0.9	3.5018
102	W2	p59	T1	0	1.143708389	0	1.961325756	0	11.07	6.17	2.8651
103	W2	p59	T2	0	0.214559155	1.38	1.961325756	0	11.07	6.17	2.8651
104	W2	p59	T3	0	1.20479331	0	1.961325756	0	11.07	6.17	2.8651
105	W2	p61	T1	3	0	0	1.548079179	4.343	16.95	5.98	3.5018
106	W2	p61	T2	4	0	36	1.548079179	4.343	16.95	5.98	3.5018
107	W2	p61	T3	2	0	0.5	1.548079179	4.343	16.95	5.98	3.5018
108	W2	p65	T1	2	0.916464886	6	2.219328775	4.326	20.82	6.27	2.8651
109	W2	p65	T2	0	1.213007566	12	2.219328775	4.326	20.82	6.27	2.8651
110	W2	p65	T3	3	0	35	2.219328775	4.326	20.82	6.27	2.8651
111	W2	p66	T1	2	0.244930027	7	1.663874409	1.054	17.83	6.89	2.2284
112	W2	p66	T2	2	1.20479331	0	1.663874409	1.054	17.83	6.89	2.2284
113	W2	p66	T3	0	0	1.75	1.663874409	1.054	17.83	6.89	2.2284
114	W2	p69	T1	0	0	45	1.830971534	21.125	2.32	3.31	2.5468
115	W2	p69	T2	1	1.542671969	0	1.830971534	21.125	2.32	3.31	2.5468
116	W2	p69	T3	2	0	4.25	1.830971534	21.125	2.32	3.31	2.5468
117	W2	p1	T1	0	0	0.25	1.101866291	0	14.69	4.64	8.5954
118	W2	p1	T2	1	0	4	1.101866291	0	14.69	4.64	8.5954
119	W2	p1	T3	2	0.79631164	2.5	1.101866291	0	14.69	4.64	8.5954
120	W2	p3	T1	0	0	0	0.619510772	4.611	43.08	2.68	6.6853
121	W2	p3	T2	1	0	0.13	0.619510772	4.611	43.08	2.68	6.6853
122	W2	p3	T3	5	0	32	0.619510772	4.611	43.08	2.68	6.6853
123	W2	p5	T1	0	0	0	0.506463369	1.279	10.62	0.71	3.5018
124	W2	p5	T2	5	0.576334128	1.75	0.506463369	1.279	10.62	0.71	3.5018
125	W2	p5	T3	0	0	2.38	0.506463369	1.279	10.62	0.71	3.5018
126	W2	p7	T1	2	0	2	1.784697041	2.935	7.05	1.51	3.1835
127	W2	p7	T2	1	1.37050239	9	1.784697041	2.935	7.05	1.51	3.1835
128	W2	p7	T3	0	0.983273944	11.75	1.784697041	2.935	7.05	1.51	3.1835
129	W2	p8	T1	0	0.244930027	16	1.784723463	0.742	4.59	7.43	2.8651
130	W2	p8	T2	2	0.898137003	3.26	1.784723463	0.742	4.59	7.43	2.8651
131	W2	p8	T4	0	0	3.75	1.784723463	0.742	4.59	7.43	2.8651
132	W2	p9	T1	1	0	20.63	1.400542074	2.49	7.96	0.2	1.5917
133	W2	p9	T2	6	0	21	1.400542074	2.49	7.96	0.2	1.5917
134	W2	p9	T4	3	0	22.5	1.400542074	2.49	7.96	0.2	1.5917
135	W2	p13	T1	0	0	0	0.988256672	0	12.42	6.61	7.0036
136	W2	p13	T2	1	0.536664562	12	0.988256672	0	12.42	6.61	7.0036
137	W2	p13	T3	0	0.463413559	1	0.988256672	0	12.42	6.61	7.0036
138	W2	p14	T1	1	0	0	1.159412226	0	23.99	3.51	5.7302
139	W2	p14	T2	1	1.067089519	0	1.159412226	0	23.99	3.51	5.7302
140	W2	p14	T3	0	1.215388101	4.5	1.159412226	0	23.99	3.51	5.7302
141	W2	p16	T1	1	0.900256051	3.75	2.155597779	3.854	6.25	0.01	2.2284
142	W2	p16	T2	1	1.277034259	0	2.155597779	3.854	6.25	0.01	2.2284
143	W2	p16	T3	0	0	14	2.155597779	3.854	6.25	0.01	2.2284
144	W2	p18	T1	3	1.611472204	10	1.872534044	8.92	9.14	2.28	7.9587
145	W2	p18	T2	0	1.277034259	3	1.872534044	8.92	9.14	2.28	7.9587
146	W2	p18	T3	0	0.907535294	3	1.872534044	8.92	9.14	2.28	7.9587
147	W2	p19	T1	0	1.460970748	0	2.249223129	1.739	11.66	4.65	4.7752
148	W2	p19	T2	3	0.690923309	1	2.249223129	1.739	11.66	4.65	4.7752
149	W2	p19	T3	1	0.848685558	0	2.249223129	1.739	11.66	4.65	4.7752
150	W2	p20	T1	6	1.075139324	5.25	1.408323716	21.936	8.96	5.97	3.1835
151	W2	p20	T2	6	0.621086375	11.25	1.408323716	21.936	8.96	5.97	3.1835
152	W2	p20	T3	6	0	15	1.408323716	21.936	8.96	5.97	3.1835
153	W2	p21	T1	2	1.153741943	7	1.554666953	4.623	5.7	1.97	5.0935
154	W2	p21	T2	2	0	0	1.554666953	4.623	5.7	1.97	5.0935
155	W2	p21	T3	3	0	0	1.554666953	4.623	5.7	1.97	5.0935
156	W2	p23	T1	2	0	6.75	2.152232004	5.71	16.23	8.15	2.8651
157	W2	p23	T2	2	0.693147181	4.5	2.152232004	5.71	16.23	8.15	2.8651
158	W2	p23	T3	1	0.958691859	13.5	2.152232004	5.71	16.23	8.15	2.8651
159	W2	p24	T1	2	0.343779564	0	0.885016744	1.242	5.08	4.96	0.3183
160	W2	p24	T2	1	0	0	0.885016744	1.242	5.08	4.96	0.3183
161	W2	p24	T3	9	0	76.5	0.885016744	1.242	5.08	4.96	0.3183
162	W2	p25	T1	2	0	0	0.386011475	0	20.62	0.74	1.9101
163	W2	p25	T2	1	0	0	0.386011475	0	20.62	0.74	1.9101
164	W2	p25	T3	0	0	0	0.386011475	0	20.62	0.74	1.9101
165	W2	p29	T1	1	0.206192051	4.5	1.841562316	1.15	8	0.72	0.6367
166	W2	p29	T2	1	1.313010592	4.5	1.841562316	1.15	8	0.72	0.6367
167	W2	p29	T3	2	0.655481774	1.75	1.841562316	1.15	8	0.72	0.6367
168	W2	p30	T1	4	0.304636097	5.25	2.077804775	2.882	6.57	1.15	5.0935
169	W2	p30	T2	2	0.893888536	2.75	2.077804775	2.882	6.57	1.15	5.0935
170	W2	p30	T3	2	0.690185676	6.25	2.077804775	2.882	6.57	1.15	5.0935
171	W2	p31	T1	0	0	3	2.358824042	3.468	2.88	2.46	4.7752
172	W2	p31	T2	7	0.882310925	24	2.358824042	3.468	2.88	2.46	4.7752
173	W2	p31	T3	0	1.039720771	15.75	2.358824042	3.468	2.88	2.46	4.7752
